# Supplementary material for: Hydrophobicity Enhances the Formation of Protein-Stabilized Foams
Source: Molecules. 2022 Apr 6;27(7):2358. doi: 10.3390/molecules27072358 (PMC9000900; doi:10.3390/molecules27072358)
Supplement: Supplementary file 1 [file molecules-27-02358-s001.zip]

Archive with 1 entries (1 files):
- molecules-1638841-supplementary.pdf
